# Supplementary material for: Review of the genus Bolbochromus (Coleoptera, Scarabaeoidea, Geotrupidae, Bolboceratinae) in the Philippines
Source: Zookeys. 2019 May 7;842:135–52. doi: 10.3897/zookeys.842.32315 (PMC6517364; doi:10.3897/zookeys.842.32315)
Supplement: XML Treatment for Bolbochromus (Metabolbochromus) catenatus [file zookeys.842.32315-treatment1.xml]

<!DOCTYPE tp:taxon-treatment
  PUBLIC "-//TaxonX//DTD Taxonomic Treatment Publishing DTD v0 20100105//EN" "tax-treatment-NSO.dtd">
<tp:taxon-treatment xmlns:tp="http://www.plazi.org/taxpub"><tp:treatment-meta><kwd-group><label>Taxon classification</label><kwd><named-content xmlns:xlink="http://www.w3.org/1999/xlink" content-type="kingdom">Animalia</named-content></kwd><kwd><named-content xmlns:xlink="http://www.w3.org/1999/xlink" content-type="order">Coleoptera</named-content></kwd><kwd><named-content xmlns:xlink="http://www.w3.org/1999/xlink" content-type="family">Geotrupidae</named-content></kwd></kwd-group><mixed-citation publication-type="journal"><person-group><name><surname>Li</surname><given-names>Chun-Lin</given-names></name><name><surname>Krikken</surname><given-names>Jan</given-names></name><name><surname>Wang</surname><given-names>Chuan-Chan</given-names></name></person-group><article-title>Review of the genus <italic><tp:taxon-name><tp:taxon-name-part taxon-name-part-type="genus" reg="Bolbochromus">Bolbochromus</tp:taxon-name-part></tp:taxon-name></italic> (<tp:taxon-name><tp:taxon-name-part taxon-name-part-type="order">Coleoptera</tp:taxon-name-part></tp:taxon-name>, <tp:taxon-name><tp:taxon-name-part taxon-name-part-type="superfamily">Scarabaeoidea</tp:taxon-name-part></tp:taxon-name>, <tp:taxon-name><tp:taxon-name-part taxon-name-part-type="family">Geotrupidae</tp:taxon-name-part></tp:taxon-name>, <tp:taxon-name><tp:taxon-name-part taxon-name-part-type="subfamily">Bolboceratinae</tp:taxon-name-part></tp:taxon-name>) in the Philippines</article-title><source>Zookeys</source><day>07</day><month>5</month><year>2019</year><volume>842</volume><fpage>135</fpage><lpage>152</lpage><pub-id pub-id-type="doi">10.3897/zookeys.842.32315</pub-id></mixed-citation></tp:treatment-meta><tp:nomenclature><tp:taxon-name><tp:taxon-name-part taxon-name-part-type="genus" reg="Bolbochromus">Bolbochromus</tp:taxon-name-part> (<tp:taxon-name-part taxon-name-part-type="subgenus" reg="Metabolbochromus">Metabolbochromus</tp:taxon-name-part>) <tp:taxon-name-part taxon-name-part-type="species" reg="catenatus">catenatus</tp:taxon-name-part></tp:taxon-name><tp:taxon-authority>(Lansberge, 1886)</tp:taxon-authority><xref ref-type="fig" rid="F1">Figs 1</xref><xref ref-type="fig" rid="F1">, 2</xref><xref ref-type="fig" rid="F3">, 13</xref><xref ref-type="fig" rid="F5">, 19</xref><xref ref-type="fig" rid="F5">, 20</xref><xref ref-type="fig" rid="F6">, 25</xref><xref ref-type="fig" rid="F6">, 26</xref><xref ref-type="fig" rid="F7">, 33</xref></tp:nomenclature><tp:treatment-sec sec-type="material" id="SECID0EFFAE"><title>Material examined.</title><p>PHILIPPINES: Luzon, Quezon Province, Real, Brgy Cawayan, nr stream, 80m asl, <named-content xmlns:xlink="http://www.w3.org/1999/xlink" content-type="dwc:verbatimCoordinates" xlink:type="simple"><named-content content-type="geo-json" specific-use="{&#34;type&#34;:&#34;Point&#34;,&#34;coordinates&#34;:[121.593056,14.665556]}" id="NCID0EOFAE" xlink:type="simple">14°39'56"N, 121°35'35"E</named-content></named-content>, 08-10.IV.2017, by FITs, ML Jeng, H Cahilo (3 females in the collections of Chun-lin Li, CCLI); PHILIPPINES: Palawan Province, Balabac Is., Brgy Malaking Ilog, E coast, 1 km SE to Balabac, near stream, 50m asl, <named-content xmlns:xlink="http://www.w3.org/1999/xlink" content-type="dwc:verbatimCoordinates" xlink:type="simple"><named-content content-type="geo-json" specific-use="{&#34;type&#34;:&#34;Point&#34;,&#34;coordinates&#34;:[117.073056,7.979167]}" id="NCID0EWFAE" xlink:type="simple">07°58'45"N, 117°04'23"E</named-content></named-content>, 13–16.VI. 2017, by FITs, ML Jeng, H Cahilog (1 male and 1 female at CCLI); PHILIPPINES. Sibuyan Isl., S-coast, Mabini, Barangay, II-3-III-1999, 0–100 m (Howden collection, the Canadian Museum of Nature, Ottawa).</p></tp:treatment-sec><tp:treatment-sec sec-type="diagnosis" id="SECID0E2FAE"><title>Diagnosis.</title><p>Body length 9.4–10.5 mm. Dorsum black to brownish dark with yellowish orange markings along lateral sides of pronotum (markings separated or contiguous, except for fovea) (Figs <xref ref-type="fig" rid="F1">1</xref>, <xref ref-type="fig" rid="F1">2</xref>) and across intervals 2–3 at sides of scutellum (Fig. <xref ref-type="fig" rid="F3">13</xref>); eyes small, canthus wide and simple; horn at middle of anterior margin of clypeus and middle of base of frons well developed; frons glossy, distinctly concave, with 4–5 setigerous punctures, setae long and robust, transversally aligned (Fig. <xref ref-type="fig" rid="F5">19</xref>, <xref ref-type="fig" rid="F5">20</xref>); clypeofrontal suture invisible; coarse punctures concentrated on disc of sides of pronotal midline and along lateral margins, anterior side of pronotum behind head upright (female) to sharply declivous (male), face concave, midline deeply indented; each elytron with 7 coarsely punctate striae between suture and humeral umbone, stria 2 interrupted by stria 1 not reaching base, stria 5 terminated in length subequal to stria 2; intervals 1, 3 and 4 more convex and wider than others, interval 2 less convex than others; parameres strongly swollen, ovoid capsule-like in shape, fused with a large opening at base (Figs <xref ref-type="fig" rid="F6">25</xref>, <xref ref-type="fig" rid="F6">26</xref>, <xref ref-type="fig" rid="F7">33</xref>).</p><fig id="F1" position="float" orientation="portrait"><label>Figures 1–6.</label><caption><p>Left oblique view and lateral view of <italic><tp:taxon-name><tp:taxon-name-part taxon-name-part-type="genus" reg="Bolbochromus">Bolbochromus</tp:taxon-name-part></tp:taxon-name></italic> spp. <bold>1–2</bold><tp:taxon-name><tp:taxon-name-part taxon-name-part-type="genus" reg="Bolbochromus">B.</tp:taxon-name-part> (<tp:taxon-name-part taxon-name-part-type="subgenus" reg="Metabolbochromus">Metabolbochromus</tp:taxon-name-part>) <tp:taxon-name-part taxon-name-part-type="species" reg="catenatus">catenatus</tp:taxon-name-part></tp:taxon-name>, male <bold>3–4</bold><tp:taxon-name><tp:taxon-name-part taxon-name-part-type="genus" reg="Bolbochromus">B.</tp:taxon-name-part> (<tp:taxon-name-part taxon-name-part-type="subgenus" reg="Bolbochromus">Bolbochromus</tp:taxon-name-part>) <tp:taxon-name-part taxon-name-part-type="species" reg="hirokawai">hirokawai</tp:taxon-name-part></tp:taxon-name>, female <bold>5–6</bold><tp:taxon-name><tp:taxon-name-part taxon-name-part-type="genus" reg="Bolbochromus">B.</tp:taxon-name-part> (<tp:taxon-name-part taxon-name-part-type="subgenus" reg="Bolbochromus">B.</tp:taxon-name-part>) <tp:taxon-name-part taxon-name-part-type="species" reg="jengi">jengi</tp:taxon-name-part></tp:taxon-name> sp. n., holotype male.</p></caption><graphic xmlns:xlink="http://www.w3.org/1999/xlink" xlink:href="zookeys-842-135-g001.jpg" position="float" orientation="portrait" xlink:type="simple" id="oo_299164.jpg"/></fig></tp:treatment-sec><tp:treatment-sec sec-type="distribution" id="SECID0EFJAE"><title>Distribution.</title><p>Philippines (Fig. <xref ref-type="fig" rid="F8">39</xref>), Borneo, Sumatra.</p></tp:treatment-sec><tp:treatment-sec sec-type="remarks" id="SECID0EPJAE"><title>Remarks.</title><p>This species is the only representative of the subgenus <tp:taxon-name><tp:taxon-name-part taxon-name-part-type="genus" reg="Bolbochromus"/><tp:taxon-name-part taxon-name-part-type="subgenus" reg="Metabolbochromus">Metabolbochromus</tp:taxon-name-part></tp:taxon-name> in the Philippines and is also widely distributed from Borneo to Sumatra. Adults are variable in size and the shape of dorsal markings and it was considered by <xref ref-type="bibr" rid="B6">Krikken and Li (2013)</xref> that a potential subspecies complex existed. In fact, the pair of specimens collected from Palawan that we treat in this paper have 4 or 5 long, robust setae (Figs <xref ref-type="fig" rid="F6">25</xref>, <xref ref-type="fig" rid="F6">26</xref>) on their frons, a feature that has not been observed in other specimens discussed in this paper, which may be due to them having been worn off. For the stability of name usage, we refrain from erecting a new species or subspecies herein and await additional material being available in future.</p></tp:treatment-sec><tp:treatment-sec><!--Section generated to contain objects referenced in tp:taxon-treatment.--><fig id="F3" position="float" orientation="portrait"><label>Figures 13–16.</label><caption><p>Dorsal habitus of <italic><tp:taxon-name><tp:taxon-name-part taxon-name-part-type="genus" reg="Bolbochromus">Bolbochromus</tp:taxon-name-part></tp:taxon-name></italic> spp. <bold>13</bold><tp:taxon-name><tp:taxon-name-part taxon-name-part-type="genus" reg="Bolbochromus">B.</tp:taxon-name-part> (<tp:taxon-name-part taxon-name-part-type="subgenus" reg="Metabolbochromus">Metabolbochromus</tp:taxon-name-part>) <tp:taxon-name-part taxon-name-part-type="species" reg="catenatus">catenatus</tp:taxon-name-part></tp:taxon-name>, male <bold>14</bold><tp:taxon-name><tp:taxon-name-part taxon-name-part-type="genus" reg="Bolbochromus">B.</tp:taxon-name-part> (<tp:taxon-name-part taxon-name-part-type="subgenus" reg="Bolbochromus">Bolbochromus</tp:taxon-name-part>) <tp:taxon-name-part taxon-name-part-type="species" reg="hirokawai">hirokawai</tp:taxon-name-part></tp:taxon-name>, female <bold>15</bold><tp:taxon-name><tp:taxon-name-part taxon-name-part-type="genus" reg="Bolbochromus">B.</tp:taxon-name-part> (<tp:taxon-name-part taxon-name-part-type="subgenus" reg="Bolbochromus">B.</tp:taxon-name-part>) <tp:taxon-name-part taxon-name-part-type="species" reg="jengi">jengi</tp:taxon-name-part></tp:taxon-name> sp. n., holotype male <bold>16</bold><tp:taxon-name><tp:taxon-name-part taxon-name-part-type="genus" reg="Bolbochromus">B.</tp:taxon-name-part> (<tp:taxon-name-part taxon-name-part-type="subgenus" reg="Bolbochromus">B.</tp:taxon-name-part>) <tp:taxon-name-part taxon-name-part-type="species" reg="luzonensis">luzonensis</tp:taxon-name-part></tp:taxon-name> sp. n., holotype male.</p></caption><graphic xmlns:xlink="http://www.w3.org/1999/xlink" xlink:href="zookeys-842-135-g003.jpg" position="float" orientation="portrait" xlink:type="simple" id="oo_299166.jpg"/></fig><fig id="F5" position="float" orientation="portrait"><label>Figures 19–24.</label><caption><p>Head of <italic><tp:taxon-name><tp:taxon-name-part taxon-name-part-type="genus" reg="Bolbochromus">Bolbochromus</tp:taxon-name-part></tp:taxon-name></italic> spp. photographed by scanning electron microscope <bold>19</bold><tp:taxon-name><tp:taxon-name-part taxon-name-part-type="genus" reg="Bolbochromus">B.</tp:taxon-name-part> (<tp:taxon-name-part taxon-name-part-type="subgenus" reg="Metabolbochromus">Metabolbochromus</tp:taxon-name-part>) <tp:taxon-name-part taxon-name-part-type="species" reg="catenatus">catenatus</tp:taxon-name-part></tp:taxon-name>, male <bold>20</bold><tp:taxon-name><tp:taxon-name-part taxon-name-part-type="genus" reg="Bolbochromus">B.</tp:taxon-name-part> (<tp:taxon-name-part taxon-name-part-type="subgenus" reg="Metabolbochromus">Metabolbochromus</tp:taxon-name-part>) <tp:taxon-name-part taxon-name-part-type="species" reg="catenatus">catenatus</tp:taxon-name-part></tp:taxon-name>, female <bold>21</bold><tp:taxon-name><tp:taxon-name-part taxon-name-part-type="genus" reg="Bolbochromus">B.</tp:taxon-name-part> (<tp:taxon-name-part taxon-name-part-type="subgenus" reg="Bolbochromus">Bolbochromus</tp:taxon-name-part>) <tp:taxon-name-part taxon-name-part-type="species" reg="jengi">jengi</tp:taxon-name-part></tp:taxon-name>, male <bold>22</bold><tp:taxon-name><tp:taxon-name-part taxon-name-part-type="genus" reg="Bolbochromus">B.</tp:taxon-name-part> (<tp:taxon-name-part taxon-name-part-type="subgenus" reg="Bolbochromus">B.</tp:taxon-name-part>) <tp:taxon-name-part taxon-name-part-type="species" reg="luzonensis">luzonensis</tp:taxon-name-part></tp:taxon-name> sp. n., male <bold>23</bold><tp:taxon-name><tp:taxon-name-part taxon-name-part-type="genus" reg="Bolbochromus">B.</tp:taxon-name-part> (<tp:taxon-name-part taxon-name-part-type="subgenus" reg="Bolbochromus">B.</tp:taxon-name-part>) <tp:taxon-name-part taxon-name-part-type="species" reg="mindanaicus">mindanaicus</tp:taxon-name-part></tp:taxon-name>, female <bold>24</bold><tp:taxon-name><tp:taxon-name-part taxon-name-part-type="genus" reg="Bolbochromus">B.</tp:taxon-name-part> (<tp:taxon-name-part taxon-name-part-type="subgenus" reg="Bolbochromus">B.</tp:taxon-name-part>) <tp:taxon-name-part taxon-name-part-type="species" reg="setosifrons">setosifrons</tp:taxon-name-part></tp:taxon-name> sp. n., holotype male. Scale bar: 1 mm</p></caption><graphic xmlns:xlink="http://www.w3.org/1999/xlink" xlink:href="zookeys-842-135-g005.jpg" position="float" orientation="portrait" xlink:type="simple" id="oo_299168.jpg"/></fig><fig id="F6" position="float" orientation="portrait"><label>Figures 25–32.</label><caption><p>Male genitalia of <italic><tp:taxon-name><tp:taxon-name-part taxon-name-part-type="genus" reg="Bolbochromus">Bolbochromus</tp:taxon-name-part></tp:taxon-name></italic> spp. (<bold>25, 27, 29, 31</bold>, dorsal view; <bold>26, 28, 30, 32</bold>, lateral view) <bold>25–26</bold><tp:taxon-name><tp:taxon-name-part taxon-name-part-type="genus" reg="Bolbochromus">B.</tp:taxon-name-part> (<tp:taxon-name-part taxon-name-part-type="subgenus" reg="Metabolbochromus">Metabolbochromus</tp:taxon-name-part>) <tp:taxon-name-part taxon-name-part-type="species" reg="catenatus">catenatus</tp:taxon-name-part></tp:taxon-name><bold>27–28</bold><tp:taxon-name><tp:taxon-name-part taxon-name-part-type="genus" reg="Bolbochromus">B.</tp:taxon-name-part> (<tp:taxon-name-part taxon-name-part-type="subgenus" reg="Bolbochromus">Bolbochromus</tp:taxon-name-part>) <tp:taxon-name-part taxon-name-part-type="species" reg="jengi">jengi</tp:taxon-name-part></tp:taxon-name> sp. n. <bold>29– 30</bold><tp:taxon-name><tp:taxon-name-part taxon-name-part-type="genus" reg="Bolbochromus">B.</tp:taxon-name-part> (<tp:taxon-name-part taxon-name-part-type="subgenus" reg="Bolbochromus">B.</tp:taxon-name-part>) <tp:taxon-name-part taxon-name-part-type="species" reg="luzonensis">luzonensis</tp:taxon-name-part></tp:taxon-name> sp. n. <bold>31–32</bold><tp:taxon-name><tp:taxon-name-part taxon-name-part-type="genus" reg="Bolbochromus">B.</tp:taxon-name-part> (<tp:taxon-name-part taxon-name-part-type="subgenus" reg="Bolbochromus">B.</tp:taxon-name-part>) <tp:taxon-name-part taxon-name-part-type="species" reg="setosifrons">setosifrons</tp:taxon-name-part></tp:taxon-name> sp. n. Scale bar: 0.5 mm.</p></caption><graphic xmlns:xlink="http://www.w3.org/1999/xlink" xlink:href="zookeys-842-135-g006.jpg" position="float" orientation="portrait" xlink:type="simple" id="oo_299169.jpg"/></fig><fig id="F7" position="float" orientation="portrait"><label>Figures 33–38.</label><caption><p>Male genitalia of <italic><tp:taxon-name><tp:taxon-name-part taxon-name-part-type="genus" reg="Bolbochromus">Bolbochromus</tp:taxon-name-part></tp:taxon-name></italic> spp. in lateral view <bold>33</bold><tp:taxon-name><tp:taxon-name-part taxon-name-part-type="genus" reg="Bolbochromus">B.</tp:taxon-name-part> (<tp:taxon-name-part taxon-name-part-type="subgenus" reg="Metabolbochromus">Metabolbochromus</tp:taxon-name-part>) <tp:taxon-name-part taxon-name-part-type="species" reg="catenatus">catenatus</tp:taxon-name-part></tp:taxon-name><bold>34</bold><tp:taxon-name><tp:taxon-name-part taxon-name-part-type="genus" reg="Bolbochromus">B.</tp:taxon-name-part> (<tp:taxon-name-part taxon-name-part-type="subgenus" reg="Bolbochromus">Bolbochromus</tp:taxon-name-part>) <tp:taxon-name-part taxon-name-part-type="species" reg="jengi">jengi</tp:taxon-name-part></tp:taxon-name> sp. n. <bold>35–36</bold><tp:taxon-name><tp:taxon-name-part taxon-name-part-type="genus" reg="Bolbochromus">B.</tp:taxon-name-part> (<tp:taxon-name-part taxon-name-part-type="subgenus" reg="Bolbochromus">B.</tp:taxon-name-part>) <tp:taxon-name-part taxon-name-part-type="species" reg="luzonensis">luzonensis</tp:taxon-name-part></tp:taxon-name> sp. n. <bold>36</bold> tip of median lobe <bold>37– 38</bold><tp:taxon-name><tp:taxon-name-part taxon-name-part-type="genus" reg="Bolbochromus">B.</tp:taxon-name-part> (<tp:taxon-name-part taxon-name-part-type="subgenus" reg="Bolbochromus">B.</tp:taxon-name-part>) <tp:taxon-name-part taxon-name-part-type="species" reg="setosifrons">setosifrons</tp:taxon-name-part></tp:taxon-name> sp. n. <bold>38</bold> tip of parameres. Scale bar: 0.5 mm.</p></caption><graphic xmlns:xlink="http://www.w3.org/1999/xlink" xlink:href="zookeys-842-135-g007.jpg" position="float" orientation="portrait" xlink:type="simple" id="oo_299170.jpg"/></fig><fig id="F8" position="float" orientation="portrait"><label>Figure 39.</label><caption><p>Distribution map of the Philippine <italic><tp:taxon-name><tp:taxon-name-part taxon-name-part-type="genus" reg="Bolbochromus">Bolbochromus</tp:taxon-name-part></tp:taxon-name></italic> species.</p></caption><graphic xmlns:xlink="http://www.w3.org/1999/xlink" xlink:href="zookeys-842-135-g008.jpg" position="float" orientation="portrait" xlink:type="simple" id="oo_299171.jpg"/></fig></tp:treatment-sec><ref-list><ref id="B6"><mixed-citation xmlns:xlink="http://www.w3.org/1999/xlink" xlink:type="simple"><person-group><name name-style="western"><surname>Krikken</surname><given-names>J</given-names></name><name name-style="western"><surname>Li</surname><given-names>CL</given-names></name></person-group> (<year>2013</year>) <article-title>Taxonomy of the Oriental genus <italic><tp:taxon-name><tp:taxon-name-part taxon-name-part-type="genus">Bolbochromus</tp:taxon-name-part></tp:taxon-name></italic>: a generic overview and descriptions of four new species (<tp:taxon-name><tp:taxon-name-part taxon-name-part-type="order">Coleoptera</tp:taxon-name-part></tp:taxon-name>: <tp:taxon-name><tp:taxon-name-part taxon-name-part-type="family">Geotrupidae</tp:taxon-name-part></tp:taxon-name>: <tp:taxon-name><tp:taxon-name-part taxon-name-part-type="subfamily">Bolboceratinae</tp:taxon-name-part></tp:taxon-name>).</article-title><source>Zootaxa,</source><volume>3731</volume>(<issue>4</issue>): <fpage>495</fpage>–<lpage>519</lpage><ext-link xlink:type="simple" ext-link-type="doi" xlink:href="10.11646/zootaxa.3731.4.4">https://doi.org/10.11646/zootaxa.3731.4.4</ext-link></mixed-citation></ref></ref-list></tp:taxon-treatment>
