# Supplementary material for: Review of the genus Bolbochromus (Coleoptera, Scarabaeoidea, Geotrupidae, Bolboceratinae) in the Philippines
Source: Zookeys. 2019 May 7;842:135–52. doi: 10.3897/zookeys.842.32315 (PMC6517364; doi:10.3897/zookeys.842.32315)
Supplement: XML Treatment for Bolbochromus (Bolbochromus) hirokawai [file zookeys.842.32315-treatment2.xml]

<!DOCTYPE tp:taxon-treatment
  PUBLIC "-//TaxonX//DTD Taxonomic Treatment Publishing DTD v0 20100105//EN" "tax-treatment-NSO.dtd">
<tp:taxon-treatment xmlns:tp="http://www.plazi.org/taxpub"><tp:treatment-meta><kwd-group><label>Taxon classification</label><kwd><named-content xmlns:xlink="http://www.w3.org/1999/xlink" content-type="kingdom">Animalia</named-content></kwd><kwd><named-content xmlns:xlink="http://www.w3.org/1999/xlink" content-type="order">Coleoptera</named-content></kwd><kwd><named-content xmlns:xlink="http://www.w3.org/1999/xlink" content-type="family">Geotrupidae</named-content></kwd></kwd-group><mixed-citation publication-type="journal"><person-group><name><surname>Li</surname><given-names>Chun-Lin</given-names></name><name><surname>Krikken</surname><given-names>Jan</given-names></name><name><surname>Wang</surname><given-names>Chuan-Chan</given-names></name></person-group><article-title>Review of the genus <italic><tp:taxon-name><tp:taxon-name-part taxon-name-part-type="genus" reg="Bolbochromus">Bolbochromus</tp:taxon-name-part></tp:taxon-name></italic> (<tp:taxon-name><tp:taxon-name-part taxon-name-part-type="order">Coleoptera</tp:taxon-name-part></tp:taxon-name>, <tp:taxon-name><tp:taxon-name-part taxon-name-part-type="superfamily">Scarabaeoidea</tp:taxon-name-part></tp:taxon-name>, <tp:taxon-name><tp:taxon-name-part taxon-name-part-type="family">Geotrupidae</tp:taxon-name-part></tp:taxon-name>, <tp:taxon-name><tp:taxon-name-part taxon-name-part-type="subfamily">Bolboceratinae</tp:taxon-name-part></tp:taxon-name>) in the Philippines</article-title><source>Zookeys</source><day>07</day><month>5</month><year>2019</year><volume>842</volume><fpage>135</fpage><lpage>152</lpage><pub-id pub-id-type="doi">10.3897/zookeys.842.32315</pub-id></mixed-citation></tp:treatment-meta><tp:nomenclature><tp:taxon-name><tp:taxon-name-part taxon-name-part-type="genus" reg="Bolbochromus">Bolbochromus</tp:taxon-name-part> (<tp:taxon-name-part taxon-name-part-type="subgenus" reg="Bolbochromus">Bolbochromus</tp:taxon-name-part>) <tp:taxon-name-part taxon-name-part-type="species" reg="hirokawai">hirokawai</tp:taxon-name-part></tp:taxon-name><tp:taxon-authority>Ochi, Kon &amp; Kawahara, 2010</tp:taxon-authority><xref ref-type="fig" rid="F1">Figs 3</xref><xref ref-type="fig" rid="F1">, 4</xref><xref ref-type="fig" rid="F3">, 14</xref></tp:nomenclature><tp:treatment-sec sec-type="material" id="SECID0E4LAE"><title>Material examined.</title><p>Mt. Canlaon Negros Is. PHILIPPINES, XII. 1988 (1 female at National Museum of Nature &amp; Science, Tsukuba, Japan).</p></tp:treatment-sec><tp:treatment-sec sec-type="diagnosis" id="SECID0ECMAE"><title>Diagnosis.</title><p>A distinct large <italic><tp:taxon-name><tp:taxon-name-part taxon-name-part-type="genus" reg="Bolbochromus">Bolbochromus</tp:taxon-name-part></tp:taxon-name></italic> species that can be separated from other congeners by the following combination of characters: body length 9.0–10.4 mm; dorsum brown to blackish brown, head, scutellum and elytral suture blackish brown, sides of pronotal midline varied (Fig. <xref ref-type="fig" rid="F1">3</xref>, <xref ref-type="fig" rid="F1">4</xref>, <xref ref-type="fig" rid="F3">14</xref>); eyes small, canthus wide and simple; anterior margin of clypeus beaded with a small convexity at middle and two at side, horn at middle of frons well developed with a small convexity at side of eye, frons overall coarsely punctuate, rugose; clypeofrontal suture vestigial; anterior side of pronotum behind head upright, face concave, coarse punctures concentrated on anterior and lateral sides of pronotum, midline deeply indented, coarsely punctate; scutellum sparsely punctate; each elytron with 7 coarsely punctate striae between suture and humeral umbone, stria 2 interrupted by stria 1 not reaching base, stria 5 terminated in length subequal to stria 2; intervals 1, 3 and 4 more convex and wider than others, interval 2 less convex than others; parameres moderately swollen, a tuft of long setae at dorsal base of parameres, half in length of basal piece; apex of median lobe bilobate with a hook-like sclerite, lateral sclerite well developed.</p></tp:treatment-sec><tp:treatment-sec sec-type="distribution" id="SECID0E2MAE"><title>Distribution.</title><p>Negros Island, central Philippines (Fig. <xref ref-type="fig" rid="F8">39</xref>).</p></tp:treatment-sec><tp:treatment-sec sec-type="remarks" id="SECID0EFNAE"><title>Remarks.</title><p>We have examined the species based on a single female which was collected at the type locality, and this specimen agrees with the original description of the species. <italic><tp:taxon-name><tp:taxon-name-part taxon-name-part-type="genus" reg="Bolbochromus">Bolbochromus</tp:taxon-name-part><tp:taxon-name-part taxon-name-part-type="species" reg="hirokawai">hirokawai</tp:taxon-name-part></tp:taxon-name></italic> has distinct features such as body color pattern and structures of the head and pronotum that make it easily distinguishable from others within the genus.</p><fig id="F2" position="float" orientation="portrait"><label>Figures 7–12.</label><caption><p>Left oblique view and lateral view of <italic><tp:taxon-name><tp:taxon-name-part taxon-name-part-type="genus" reg="Bolbochromus">Bolbochromus</tp:taxon-name-part></tp:taxon-name></italic> spp. <bold>7–8</bold><tp:taxon-name><tp:taxon-name-part taxon-name-part-type="genus" reg="Bolbochromus">B.</tp:taxon-name-part> (<tp:taxon-name-part taxon-name-part-type="subgenus" reg="Bolbochromus">B.</tp:taxon-name-part>) <tp:taxon-name-part taxon-name-part-type="species" reg="luzonensis">luzonensis</tp:taxon-name-part></tp:taxon-name>, sp. n., holotype male <bold>9–10</bold><tp:taxon-name><tp:taxon-name-part taxon-name-part-type="genus" reg="Bolbochromus">B.</tp:taxon-name-part> (<tp:taxon-name-part taxon-name-part-type="subgenus" reg="Bolbochromus">B.</tp:taxon-name-part>) <tp:taxon-name-part taxon-name-part-type="species" reg="mindanaicus">mindanaicus</tp:taxon-name-part></tp:taxon-name>, female <bold>11–12</bold><tp:taxon-name><tp:taxon-name-part taxon-name-part-type="genus" reg="Bolbochromus">B.</tp:taxon-name-part> (<tp:taxon-name-part taxon-name-part-type="subgenus" reg="Bolbochromus">B.</tp:taxon-name-part>) <tp:taxon-name-part taxon-name-part-type="species" reg="setosifrons">setosifrons</tp:taxon-name-part></tp:taxon-name> sp. n., holotype male.</p></caption><graphic xmlns:xlink="http://www.w3.org/1999/xlink" xlink:href="zookeys-842-135-g002.jpg" position="float" orientation="portrait" xlink:type="simple" id="oo_299165.jpg"/></fig></tp:treatment-sec><tp:treatment-sec><!--Section generated to contain objects referenced in tp:taxon-treatment.--><fig id="F1" position="float" orientation="portrait"><label>Figures 1–6.</label><caption><p>Left oblique view and lateral view of <italic><tp:taxon-name><tp:taxon-name-part taxon-name-part-type="genus" reg="Bolbochromus">Bolbochromus</tp:taxon-name-part></tp:taxon-name></italic> spp. <bold>1–2</bold><tp:taxon-name><tp:taxon-name-part taxon-name-part-type="genus" reg="Bolbochromus">B.</tp:taxon-name-part> (<tp:taxon-name-part taxon-name-part-type="subgenus" reg="Metabolbochromus">Metabolbochromus</tp:taxon-name-part>) <tp:taxon-name-part taxon-name-part-type="species" reg="catenatus">catenatus</tp:taxon-name-part></tp:taxon-name>, male <bold>3–4</bold><tp:taxon-name><tp:taxon-name-part taxon-name-part-type="genus" reg="Bolbochromus">B.</tp:taxon-name-part> (<tp:taxon-name-part taxon-name-part-type="subgenus" reg="Bolbochromus">Bolbochromus</tp:taxon-name-part>) <tp:taxon-name-part taxon-name-part-type="species" reg="hirokawai">hirokawai</tp:taxon-name-part></tp:taxon-name>, female <bold>5–6</bold><tp:taxon-name><tp:taxon-name-part taxon-name-part-type="genus" reg="Bolbochromus">B.</tp:taxon-name-part> (<tp:taxon-name-part taxon-name-part-type="subgenus" reg="Bolbochromus">B.</tp:taxon-name-part>) <tp:taxon-name-part taxon-name-part-type="species" reg="jengi">jengi</tp:taxon-name-part></tp:taxon-name> sp. n., holotype male.</p></caption><graphic xmlns:xlink="http://www.w3.org/1999/xlink" xlink:href="zookeys-842-135-g001.jpg" position="float" orientation="portrait" xlink:type="simple" id="oo_299164.jpg"/></fig><fig id="F3" position="float" orientation="portrait"><label>Figures 13–16.</label><caption><p>Dorsal habitus of <italic><tp:taxon-name><tp:taxon-name-part taxon-name-part-type="genus" reg="Bolbochromus">Bolbochromus</tp:taxon-name-part></tp:taxon-name></italic> spp. <bold>13</bold><tp:taxon-name><tp:taxon-name-part taxon-name-part-type="genus" reg="Bolbochromus">B.</tp:taxon-name-part> (<tp:taxon-name-part taxon-name-part-type="subgenus" reg="Metabolbochromus">Metabolbochromus</tp:taxon-name-part>) <tp:taxon-name-part taxon-name-part-type="species" reg="catenatus">catenatus</tp:taxon-name-part></tp:taxon-name>, male <bold>14</bold><tp:taxon-name><tp:taxon-name-part taxon-name-part-type="genus" reg="Bolbochromus">B.</tp:taxon-name-part> (<tp:taxon-name-part taxon-name-part-type="subgenus" reg="Bolbochromus">Bolbochromus</tp:taxon-name-part>) <tp:taxon-name-part taxon-name-part-type="species" reg="hirokawai">hirokawai</tp:taxon-name-part></tp:taxon-name>, female <bold>15</bold><tp:taxon-name><tp:taxon-name-part taxon-name-part-type="genus" reg="Bolbochromus">B.</tp:taxon-name-part> (<tp:taxon-name-part taxon-name-part-type="subgenus" reg="Bolbochromus">B.</tp:taxon-name-part>) <tp:taxon-name-part taxon-name-part-type="species" reg="jengi">jengi</tp:taxon-name-part></tp:taxon-name> sp. n., holotype male <bold>16</bold><tp:taxon-name><tp:taxon-name-part taxon-name-part-type="genus" reg="Bolbochromus">B.</tp:taxon-name-part> (<tp:taxon-name-part taxon-name-part-type="subgenus" reg="Bolbochromus">B.</tp:taxon-name-part>) <tp:taxon-name-part taxon-name-part-type="species" reg="luzonensis">luzonensis</tp:taxon-name-part></tp:taxon-name> sp. n., holotype male.</p></caption><graphic xmlns:xlink="http://www.w3.org/1999/xlink" xlink:href="zookeys-842-135-g003.jpg" position="float" orientation="portrait" xlink:type="simple" id="oo_299166.jpg"/></fig><fig id="F8" position="float" orientation="portrait"><label>Figure 39.</label><caption><p>Distribution map of the Philippine <italic><tp:taxon-name><tp:taxon-name-part taxon-name-part-type="genus" reg="Bolbochromus">Bolbochromus</tp:taxon-name-part></tp:taxon-name></italic> species.</p></caption><graphic xmlns:xlink="http://www.w3.org/1999/xlink" xlink:href="zookeys-842-135-g008.jpg" position="float" orientation="portrait" xlink:type="simple" id="oo_299171.jpg"/></fig></tp:treatment-sec></tp:taxon-treatment>
