# Supplementary material for: Review of the genus Bolbochromus (Coleoptera, Scarabaeoidea, Geotrupidae, Bolboceratinae) in the Philippines
Source: Zookeys. 2019 May 7;842:135–52. doi: 10.3897/zookeys.842.32315 (PMC6517364; doi:10.3897/zookeys.842.32315)
Supplement: XML Treatment for Bolbochromus (Bolbochromus) luzonensis [file zookeys.842.32315-treatment4.xml]

<!DOCTYPE tp:taxon-treatment
  PUBLIC "-//TaxonX//DTD Taxonomic Treatment Publishing DTD v0 20100105//EN" "tax-treatment-NSO.dtd">
<tp:taxon-treatment xmlns:tp="http://www.plazi.org/taxpub"><tp:treatment-meta><kwd-group><label>Taxon classification</label><kwd><named-content xmlns:xlink="http://www.w3.org/1999/xlink" content-type="kingdom">Animalia</named-content></kwd><kwd><named-content xmlns:xlink="http://www.w3.org/1999/xlink" content-type="order">Coleoptera</named-content></kwd><kwd><named-content xmlns:xlink="http://www.w3.org/1999/xlink" content-type="family">Geotrupidae</named-content></kwd></kwd-group><mixed-citation publication-type="journal"><person-group><name><surname>Li</surname><given-names>Chun-Lin</given-names></name><name><surname>Krikken</surname><given-names>Jan</given-names></name><name><surname>Wang</surname><given-names>Chuan-Chan</given-names></name></person-group><article-title>Review of the genus <italic><tp:taxon-name><tp:taxon-name-part taxon-name-part-type="genus" reg="Bolbochromus">Bolbochromus</tp:taxon-name-part></tp:taxon-name></italic> (<tp:taxon-name><tp:taxon-name-part taxon-name-part-type="order">Coleoptera</tp:taxon-name-part></tp:taxon-name>, <tp:taxon-name><tp:taxon-name-part taxon-name-part-type="superfamily">Scarabaeoidea</tp:taxon-name-part></tp:taxon-name>, <tp:taxon-name><tp:taxon-name-part taxon-name-part-type="family">Geotrupidae</tp:taxon-name-part></tp:taxon-name>, <tp:taxon-name><tp:taxon-name-part taxon-name-part-type="subfamily">Bolboceratinae</tp:taxon-name-part></tp:taxon-name>) in the Philippines</article-title><source>Zookeys</source><day>07</day><month>5</month><year>2019</year><volume>842</volume><fpage>135</fpage><lpage>152</lpage><pub-id pub-id-type="doi">10.3897/zookeys.842.32315</pub-id></mixed-citation></tp:treatment-meta><tp:nomenclature><tp:taxon-name><tp:taxon-name-part taxon-name-part-type="genus" reg="Bolbochromus">Bolbochromus</tp:taxon-name-part> (<tp:taxon-name-part taxon-name-part-type="subgenus" reg="Bolbochromus">Bolbochromus</tp:taxon-name-part>) <tp:taxon-name-part taxon-name-part-type="species" reg="luzonensis">luzonensis</tp:taxon-name-part><object-id xmlns:xlink="http://www.w3.org/1999/xlink" content-type="zoobank" xlink:type="simple">http://zoobank.org/1E29AED5-6671-4D38-86C5-639739C3A99B</object-id></tp:taxon-name><tp:taxon-authority>Li &amp; Krikken</tp:taxon-authority><tp:taxon-status xmlns:xlink="http://www.w3.org/1999/xlink" xlink:type="simple">sp. n.</tp:taxon-status><xref ref-type="fig" rid="F2">Figs 7</xref><xref ref-type="fig" rid="F2">, 8</xref><xref ref-type="fig" rid="F3">, 16</xref><xref ref-type="fig" rid="F5">, 22</xref><xref ref-type="fig" rid="F6">, 29</xref><xref ref-type="fig" rid="F6">, 30</xref><xref ref-type="fig" rid="F7">, 35</xref><xref ref-type="fig" rid="F7">, 36</xref></tp:nomenclature><tp:treatment-sec sec-type="material" id="SECID0EOAAG"><title>Material examined.</title><p><bold>Holotype male.</bold> The holotype is glued at a card and with the following information on the label: Philippines: Luzon, Cagayan Province, Sta. Praxedes Macatel Falls, 24-26. IV. 2012, <abbrev xmlns:xlink="http://www.w3.org/1999/xlink" xlink:title="flight intercept traps" id="ABBRID0EWAAG" xlink:type="simple">FIT</abbrev>, ML Jeng, H Cahilo leg. The holotype is deposited at the National Museum of Natural Science, Taichung, Taiwan (NMNS). Paratypes: 6 males and 3 females: PHILIPPINES: Luzon, Aurora Province, stream SW of Dinadiawan, <named-content xmlns:xlink="http://www.w3.org/1999/xlink" content-type="dwc:verbatimCoordinates" xlink:type="simple"><named-content content-type="geo-json" specific-use="{&#34;type&#34;:&#34;Point&#34;,&#34;coordinates&#34;:[120.712500,16.046944]}" id="NCID0E4AAG" xlink:type="simple">16°02'49"N, 120°42'45"E</named-content></named-content>, 180m asl, 25.V.2016, <abbrev xmlns:xlink="http://www.w3.org/1999/xlink" xlink:title="flight intercept traps" id="ABBRID0ECBAG" xlink:type="simple">FIT</abbrev>, ML Jeng, TR Chen, H Cahilo (1 female at CCLI); Philippines: Luzon, Cagayan Province, Sta. Praxedes Macatel Falls, 24-26. IV. 2012, <abbrev xmlns:xlink="http://www.w3.org/1999/xlink" xlink:title="flight intercept traps" id="ABBRID0EGBAG" xlink:type="simple">FIT</abbrev>, ML Jeng, H Cahilo leg. (1 male at Museum für Naturkunde der Humboldt Universität, Berlin, Germany; 1male at the Natural History Museum, London, UK; 1 male at NMNS); PHILIPPINES: Luzon, Cagayan Prov. Claveria, 3km SW of Claveria, Nr. mountain top, 80m asl, 18-27. V. 2013, 3FITs, M.-L. Jeng. (1 male at CCLI); Philippines: Luzon, Ilocos Norte Province, Adams, 7 km N of Adams, near stream, 240 m asl, <named-content xmlns:xlink="http://www.w3.org/1999/xlink" content-type="dwc:verbatimCoordinates" xlink:type="simple"><named-content content-type="geo-json" specific-use="{&#34;type&#34;:&#34;Point&#34;,&#34;coordinates&#34;:[120.913056,18.526389]}" id="NCID0ENBAG" xlink:type="simple">18°31'35"N, 120°54'47"E</named-content></named-content>, 01-03.IV.2017, by FITs, ML Jeng, H Cahilog (1 male at CCLI); ditto, 03-06.IV.2017 (1 female at CCLI); Philippines: Luzon, Ilocos Norte Province, Adams, Sitio Malaggao, near stream, 370–400m asl, <named-content xmlns:xlink="http://www.w3.org/1999/xlink" content-type="dwc:verbatimCoordinates" xlink:type="simple"><named-content content-type="geo-json" specific-use="{&#34;type&#34;:&#34;Point&#34;,&#34;coordinates&#34;:[120.919444,18.453611]}" id="NCID0EVBAG" xlink:type="simple">18°27'13"N, 120°55'10"E</named-content></named-content>, 31.III-02.IV.2017, by FITs, ML Jeng, H Cahilog (1 female at Naturhistorisches Museum, Wien, Austria).</p></tp:treatment-sec><tp:treatment-sec sec-type="type locality" id="SECID0E1BAG"><title>Type locality.</title><p>Sta. Praxedes Macatel Falls, Cagayan Province, northern Philippines.</p></tp:treatment-sec><tp:treatment-sec sec-type="description" id="SECID0E6BAG"><title>Description.</title><p><bold>Males</bold> (Figs <xref ref-type="fig" rid="F2">7</xref>, <xref ref-type="fig" rid="F2">8</xref>, <xref ref-type="fig" rid="F3">16</xref>). Body length 6.3–7.2 mm; greatest width 3.4–3.9 mm. Form ovate, sides subparallel. Dorsum reddish brown to yellowish brown, shiny, with or without black markings located on head, eye canthus, base of pronotum, outer sides of elytra and scutellum, markings greatly varying in size among individuals. Antennal clubs yellowish brown. <italic>Head</italic>: Labrum with anterior margin shallowly concave centrally, sides notched, surface coarsely, transversely rugose. Labrum and mandibles visible beyond clypeus when viewed dorsally. Clypeus subtrapezoidal, anterior margin beaded with or without a small convexity at middle, protrusion at basal angle weakly developed, surface coarsely, transversely rugose. Clypeofrontal suture moderately developed. Frons with a small conical convexity at middle of base, tip rounded or weakly bilobed. Eye small, canthus wide, strongly rugose (Fig. <xref ref-type="fig" rid="F5">22</xref>). Length of antennal clubs shorter than antennal basal segments combined. <italic>Thorax</italic>: Anterior side of pronotum behind head gradually declivous, midline deeply indented on basal half along with coarse punctures. Surface of pronotum with tiny, secondary punctures sparsely but evenly distributed, large coarse punctures in fossae and both sides of pronotum, sides of basal half of midline and base of pronotum almost impunctate. Fovea vestigial. Scutellum with scattered secondary punctures, slightly longer than wide medially. <italic>Elytron</italic>: With 7 punctate striae between suture and humeral umbone, punctures coarse, stria 2 interrupted by stria 1 not reaching base, stria 5 terminated in length subequal to stria 2; intervals 1, 3 and 4 more convex and wider than others, interval 2 less convex than others. <italic>Legs</italic>: Protibia with 9 distinct teeth on outer margin, apical 2 teeth protruding, tip of apical tooth sharp and curved outwardly; metatibia with dorsal apical spur reaching to tip of metatarsomere 2. <italic>Male genitalia</italic>: Parameres half as long as basal piece, weakly sclerotized, glabrous; surface coarsely punctate (Figs <xref ref-type="fig" rid="F6">29</xref>, <xref ref-type="fig" rid="F6">30</xref>). Median lobe trilobite (Figs <xref ref-type="fig" rid="F7">35</xref>, <xref ref-type="fig" rid="F7">36</xref>), dorsal sclerite most sclerotized, lip-like in shape and strongly curved downwardly; lateral sclerites short, tightly surrounding dorsal sclerite with apex curved inwardly; supporting sclerites absent. Temones long, elongate with apical part strongly sclerotized and in shape of toothbrush-like. Basal piece with apical portion asymmetrical.</p><fig id="F5" position="float" orientation="portrait"><label>Figures 19–24.</label><caption><p>Head of <italic><tp:taxon-name><tp:taxon-name-part taxon-name-part-type="genus" reg="Bolbochromus">Bolbochromus</tp:taxon-name-part></tp:taxon-name></italic> spp. photographed by scanning electron microscope <bold>19</bold><tp:taxon-name><tp:taxon-name-part taxon-name-part-type="genus" reg="Bolbochromus">B.</tp:taxon-name-part> (<tp:taxon-name-part taxon-name-part-type="subgenus" reg="Metabolbochromus">Metabolbochromus</tp:taxon-name-part>) <tp:taxon-name-part taxon-name-part-type="species" reg="catenatus">catenatus</tp:taxon-name-part></tp:taxon-name>, male <bold>20</bold><tp:taxon-name><tp:taxon-name-part taxon-name-part-type="genus" reg="Bolbochromus">B.</tp:taxon-name-part> (<tp:taxon-name-part taxon-name-part-type="subgenus" reg="Metabolbochromus">Metabolbochromus</tp:taxon-name-part>) <tp:taxon-name-part taxon-name-part-type="species" reg="catenatus">catenatus</tp:taxon-name-part></tp:taxon-name>, female <bold>21</bold><tp:taxon-name><tp:taxon-name-part taxon-name-part-type="genus" reg="Bolbochromus">B.</tp:taxon-name-part> (<tp:taxon-name-part taxon-name-part-type="subgenus" reg="Bolbochromus">Bolbochromus</tp:taxon-name-part>) <tp:taxon-name-part taxon-name-part-type="species" reg="jengi">jengi</tp:taxon-name-part></tp:taxon-name>, male <bold>22</bold><tp:taxon-name><tp:taxon-name-part taxon-name-part-type="genus" reg="Bolbochromus">B.</tp:taxon-name-part> (<tp:taxon-name-part taxon-name-part-type="subgenus" reg="Bolbochromus">B.</tp:taxon-name-part>) <tp:taxon-name-part taxon-name-part-type="species" reg="luzonensis">luzonensis</tp:taxon-name-part></tp:taxon-name> sp. n., male <bold>23</bold><tp:taxon-name><tp:taxon-name-part taxon-name-part-type="genus" reg="Bolbochromus">B.</tp:taxon-name-part> (<tp:taxon-name-part taxon-name-part-type="subgenus" reg="Bolbochromus">B.</tp:taxon-name-part>) <tp:taxon-name-part taxon-name-part-type="species" reg="mindanaicus">mindanaicus</tp:taxon-name-part></tp:taxon-name>, female <bold>24</bold><tp:taxon-name><tp:taxon-name-part taxon-name-part-type="genus" reg="Bolbochromus">B.</tp:taxon-name-part> (<tp:taxon-name-part taxon-name-part-type="subgenus" reg="Bolbochromus">B.</tp:taxon-name-part>) <tp:taxon-name-part taxon-name-part-type="species" reg="setosifrons">setosifrons</tp:taxon-name-part></tp:taxon-name> sp. n., holotype male. Scale bar: 1 mm</p></caption><graphic xmlns:xlink="http://www.w3.org/1999/xlink" xlink:href="zookeys-842-135-g005.jpg" position="float" orientation="portrait" xlink:type="simple" id="oo_299168.jpg"/></fig></tp:treatment-sec><tp:treatment-sec sec-type="Females" id="SECID0EFHAG"><title>Females.</title><p>Similar to males but minor differences with protibia more robust, protibial outer teeth1 and 2 more broadened and first apical outer teeth more curved.</p></tp:treatment-sec><tp:treatment-sec sec-type="diagnosis" id="SECID0EKHAG"><title>Diagnosis.</title><p><italic><tp:taxon-name><tp:taxon-name-part taxon-name-part-type="genus" reg="Bolbochromus">Bolbochromus</tp:taxon-name-part><tp:taxon-name-part taxon-name-part-type="species" reg="luzonensis">luzonensis</tp:taxon-name-part></tp:taxon-name></italic> sp. n. is similar to <italic><tp:taxon-name><tp:taxon-name-part taxon-name-part-type="genus" reg="Bolbochromus">B.</tp:taxon-name-part><tp:taxon-name-part taxon-name-part-type="species" reg="malayensis">malayensis</tp:taxon-name-part></tp:taxon-name></italic> Li &amp; Krikken, 2013 by their smaller body size and dorsal surface markings, but it can be distinguished based on the following combination of characters: length of antennal clubs shorter than antennal basal segments combined (antennal clubs equal in length with antennal basal segments in <italic><tp:taxon-name><tp:taxon-name-part taxon-name-part-type="genus" reg="Bolbochromus">B.</tp:taxon-name-part><tp:taxon-name-part taxon-name-part-type="species" reg="malayensis">malayensis</tp:taxon-name-part></tp:taxon-name></italic>); dorsum reddish brown to yellowish brown (black in <italic><tp:taxon-name><tp:taxon-name-part taxon-name-part-type="genus" reg="Bolbochromus">B.</tp:taxon-name-part><tp:taxon-name-part taxon-name-part-type="species" reg="malayensis">malayensis</tp:taxon-name-part></tp:taxon-name></italic>); surface markings brownish yellow in <italic><tp:taxon-name><tp:taxon-name-part taxon-name-part-type="genus" reg="Bolbochromus">B.</tp:taxon-name-part><tp:taxon-name-part taxon-name-part-type="species" reg="malayensis">malayensis</tp:taxon-name-part></tp:taxon-name></italic>); clypeofrontal suture moderately developed (absent in <italic><tp:taxon-name><tp:taxon-name-part taxon-name-part-type="genus" reg="Bolbochromus">B.</tp:taxon-name-part><tp:taxon-name-part taxon-name-part-type="species" reg="malayensis">malayensis</tp:taxon-name-part></tp:taxon-name></italic>); metatibia with dorsal apical spur reaching to tip of metatarsomere 2 (reaching to tip of metatarsomere 3 in <italic><tp:taxon-name><tp:taxon-name-part taxon-name-part-type="genus" reg="Bolbochromus">B.</tp:taxon-name-part><tp:taxon-name-part taxon-name-part-type="species" reg="malayensis">malayensis</tp:taxon-name-part></tp:taxon-name></italic>).</p></tp:treatment-sec><tp:treatment-sec sec-type="distribution" id="SECID0E4JAG"><title>Distribution.</title><p>Luzon main island, northern Philippines (Fig. <xref ref-type="fig" rid="F8">39</xref>).</p></tp:treatment-sec><tp:treatment-sec sec-type="etymology" id="SECID0EHKAG"><title>Etymology.</title><p>The specific name refers to the geographic origin of the type series, namely Luzon island of the Philippines.</p></tp:treatment-sec><tp:treatment-sec sec-type="remarks" id="SECID0EMKAG"><title>Remarks.</title><p>The distribution of <italic><tp:taxon-name><tp:taxon-name-part taxon-name-part-type="genus" reg="Bolbochromus">Bolbochromus</tp:taxon-name-part><tp:taxon-name-part taxon-name-part-type="species" reg="luzonensis">luzonensis</tp:taxon-name-part></tp:taxon-name></italic> sp. n. may be restricted in the main island of Luzon where the species is sympatric with <italic><tp:taxon-name><tp:taxon-name-part taxon-name-part-type="genus" reg="Bolbochromus">Bolbochromus</tp:taxon-name-part><tp:taxon-name-part taxon-name-part-type="species" reg="jengi">jengi</tp:taxon-name-part></tp:taxon-name></italic> sp. n. and has never been collected from the neighboring islands.</p></tp:treatment-sec><tp:treatment-sec><!--Section generated to contain objects referenced in tp:taxon-treatment.--><fig id="F2" position="float" orientation="portrait"><label>Figures 7–12.</label><caption><p>Left oblique view and lateral view of <italic><tp:taxon-name><tp:taxon-name-part taxon-name-part-type="genus" reg="Bolbochromus">Bolbochromus</tp:taxon-name-part></tp:taxon-name></italic> spp. <bold>7–8</bold><tp:taxon-name><tp:taxon-name-part taxon-name-part-type="genus" reg="Bolbochromus">B.</tp:taxon-name-part> (<tp:taxon-name-part taxon-name-part-type="subgenus" reg="Bolbochromus">B.</tp:taxon-name-part>) <tp:taxon-name-part taxon-name-part-type="species" reg="luzonensis">luzonensis</tp:taxon-name-part></tp:taxon-name>, sp. n., holotype male <bold>9–10</bold><tp:taxon-name><tp:taxon-name-part taxon-name-part-type="genus" reg="Bolbochromus">B.</tp:taxon-name-part> (<tp:taxon-name-part taxon-name-part-type="subgenus" reg="Bolbochromus">B.</tp:taxon-name-part>) <tp:taxon-name-part taxon-name-part-type="species" reg="mindanaicus">mindanaicus</tp:taxon-name-part></tp:taxon-name>, female <bold>11–12</bold><tp:taxon-name><tp:taxon-name-part taxon-name-part-type="genus" reg="Bolbochromus">B.</tp:taxon-name-part> (<tp:taxon-name-part taxon-name-part-type="subgenus" reg="Bolbochromus">B.</tp:taxon-name-part>) <tp:taxon-name-part taxon-name-part-type="species" reg="setosifrons">setosifrons</tp:taxon-name-part></tp:taxon-name> sp. n., holotype male.</p></caption><graphic xmlns:xlink="http://www.w3.org/1999/xlink" xlink:href="zookeys-842-135-g002.jpg" position="float" orientation="portrait" xlink:type="simple" id="oo_299165.jpg"/></fig><fig id="F3" position="float" orientation="portrait"><label>Figures 13–16.</label><caption><p>Dorsal habitus of <italic><tp:taxon-name><tp:taxon-name-part taxon-name-part-type="genus" reg="Bolbochromus">Bolbochromus</tp:taxon-name-part></tp:taxon-name></italic> spp. <bold>13</bold><tp:taxon-name><tp:taxon-name-part taxon-name-part-type="genus" reg="Bolbochromus">B.</tp:taxon-name-part> (<tp:taxon-name-part taxon-name-part-type="subgenus" reg="Metabolbochromus">Metabolbochromus</tp:taxon-name-part>) <tp:taxon-name-part taxon-name-part-type="species" reg="catenatus">catenatus</tp:taxon-name-part></tp:taxon-name>, male <bold>14</bold><tp:taxon-name><tp:taxon-name-part taxon-name-part-type="genus" reg="Bolbochromus">B.</tp:taxon-name-part> (<tp:taxon-name-part taxon-name-part-type="subgenus" reg="Bolbochromus">Bolbochromus</tp:taxon-name-part>) <tp:taxon-name-part taxon-name-part-type="species" reg="hirokawai">hirokawai</tp:taxon-name-part></tp:taxon-name>, female <bold>15</bold><tp:taxon-name><tp:taxon-name-part taxon-name-part-type="genus" reg="Bolbochromus">B.</tp:taxon-name-part> (<tp:taxon-name-part taxon-name-part-type="subgenus" reg="Bolbochromus">B.</tp:taxon-name-part>) <tp:taxon-name-part taxon-name-part-type="species" reg="jengi">jengi</tp:taxon-name-part></tp:taxon-name> sp. n., holotype male <bold>16</bold><tp:taxon-name><tp:taxon-name-part taxon-name-part-type="genus" reg="Bolbochromus">B.</tp:taxon-name-part> (<tp:taxon-name-part taxon-name-part-type="subgenus" reg="Bolbochromus">B.</tp:taxon-name-part>) <tp:taxon-name-part taxon-name-part-type="species" reg="luzonensis">luzonensis</tp:taxon-name-part></tp:taxon-name> sp. n., holotype male.</p></caption><graphic xmlns:xlink="http://www.w3.org/1999/xlink" xlink:href="zookeys-842-135-g003.jpg" position="float" orientation="portrait" xlink:type="simple" id="oo_299166.jpg"/></fig><fig id="F6" position="float" orientation="portrait"><label>Figures 25–32.</label><caption><p>Male genitalia of <italic><tp:taxon-name><tp:taxon-name-part taxon-name-part-type="genus" reg="Bolbochromus">Bolbochromus</tp:taxon-name-part></tp:taxon-name></italic> spp. (<bold>25, 27, 29, 31</bold>, dorsal view; <bold>26, 28, 30, 32</bold>, lateral view) <bold>25–26</bold><tp:taxon-name><tp:taxon-name-part taxon-name-part-type="genus" reg="Bolbochromus">B.</tp:taxon-name-part> (<tp:taxon-name-part taxon-name-part-type="subgenus" reg="Metabolbochromus">Metabolbochromus</tp:taxon-name-part>) <tp:taxon-name-part taxon-name-part-type="species" reg="catenatus">catenatus</tp:taxon-name-part></tp:taxon-name><bold>27–28</bold><tp:taxon-name><tp:taxon-name-part taxon-name-part-type="genus" reg="Bolbochromus">B.</tp:taxon-name-part> (<tp:taxon-name-part taxon-name-part-type="subgenus" reg="Bolbochromus">Bolbochromus</tp:taxon-name-part>) <tp:taxon-name-part taxon-name-part-type="species" reg="jengi">jengi</tp:taxon-name-part></tp:taxon-name> sp. n. <bold>29– 30</bold><tp:taxon-name><tp:taxon-name-part taxon-name-part-type="genus" reg="Bolbochromus">B.</tp:taxon-name-part> (<tp:taxon-name-part taxon-name-part-type="subgenus" reg="Bolbochromus">B.</tp:taxon-name-part>) <tp:taxon-name-part taxon-name-part-type="species" reg="luzonensis">luzonensis</tp:taxon-name-part></tp:taxon-name> sp. n. <bold>31–32</bold><tp:taxon-name><tp:taxon-name-part taxon-name-part-type="genus" reg="Bolbochromus">B.</tp:taxon-name-part> (<tp:taxon-name-part taxon-name-part-type="subgenus" reg="Bolbochromus">B.</tp:taxon-name-part>) <tp:taxon-name-part taxon-name-part-type="species" reg="setosifrons">setosifrons</tp:taxon-name-part></tp:taxon-name> sp. n. Scale bar: 0.5 mm.</p></caption><graphic xmlns:xlink="http://www.w3.org/1999/xlink" xlink:href="zookeys-842-135-g006.jpg" position="float" orientation="portrait" xlink:type="simple" id="oo_299169.jpg"/></fig><fig id="F7" position="float" orientation="portrait"><label>Figures 33–38.</label><caption><p>Male genitalia of <italic><tp:taxon-name><tp:taxon-name-part taxon-name-part-type="genus" reg="Bolbochromus">Bolbochromus</tp:taxon-name-part></tp:taxon-name></italic> spp. in lateral view <bold>33</bold><tp:taxon-name><tp:taxon-name-part taxon-name-part-type="genus" reg="Bolbochromus">B.</tp:taxon-name-part> (<tp:taxon-name-part taxon-name-part-type="subgenus" reg="Metabolbochromus">Metabolbochromus</tp:taxon-name-part>) <tp:taxon-name-part taxon-name-part-type="species" reg="catenatus">catenatus</tp:taxon-name-part></tp:taxon-name><bold>34</bold><tp:taxon-name><tp:taxon-name-part taxon-name-part-type="genus" reg="Bolbochromus">B.</tp:taxon-name-part> (<tp:taxon-name-part taxon-name-part-type="subgenus" reg="Bolbochromus">Bolbochromus</tp:taxon-name-part>) <tp:taxon-name-part taxon-name-part-type="species" reg="jengi">jengi</tp:taxon-name-part></tp:taxon-name> sp. n. <bold>35–36</bold><tp:taxon-name><tp:taxon-name-part taxon-name-part-type="genus" reg="Bolbochromus">B.</tp:taxon-name-part> (<tp:taxon-name-part taxon-name-part-type="subgenus" reg="Bolbochromus">B.</tp:taxon-name-part>) <tp:taxon-name-part taxon-name-part-type="species" reg="luzonensis">luzonensis</tp:taxon-name-part></tp:taxon-name> sp. n. <bold>36</bold> tip of median lobe <bold>37– 38</bold><tp:taxon-name><tp:taxon-name-part taxon-name-part-type="genus" reg="Bolbochromus">B.</tp:taxon-name-part> (<tp:taxon-name-part taxon-name-part-type="subgenus" reg="Bolbochromus">B.</tp:taxon-name-part>) <tp:taxon-name-part taxon-name-part-type="species" reg="setosifrons">setosifrons</tp:taxon-name-part></tp:taxon-name> sp. n. <bold>38</bold> tip of parameres. Scale bar: 0.5 mm.</p></caption><graphic xmlns:xlink="http://www.w3.org/1999/xlink" xlink:href="zookeys-842-135-g007.jpg" position="float" orientation="portrait" xlink:type="simple" id="oo_299170.jpg"/></fig><fig id="F8" position="float" orientation="portrait"><label>Figure 39.</label><caption><p>Distribution map of the Philippine <italic><tp:taxon-name><tp:taxon-name-part taxon-name-part-type="genus" reg="Bolbochromus">Bolbochromus</tp:taxon-name-part></tp:taxon-name></italic> species.</p></caption><graphic xmlns:xlink="http://www.w3.org/1999/xlink" xlink:href="zookeys-842-135-g008.jpg" position="float" orientation="portrait" xlink:type="simple" id="oo_299171.jpg"/></fig></tp:treatment-sec></tp:taxon-treatment>
