# Supplementary material for: Review of the genus Bolbochromus (Coleoptera, Scarabaeoidea, Geotrupidae, Bolboceratinae) in the Philippines
Source: Zookeys. 2019 May 7;842:135–52. doi: 10.3897/zookeys.842.32315 (PMC6517364; doi:10.3897/zookeys.842.32315)
Supplement: XML Treatment for Bolbochromus (Bolbochromus) mindanaicus [file zookeys.842.32315-treatment5.xml]

<!DOCTYPE tp:taxon-treatment
  PUBLIC "-//TaxonX//DTD Taxonomic Treatment Publishing DTD v0 20100105//EN" "tax-treatment-NSO.dtd">
<tp:taxon-treatment xmlns:tp="http://www.plazi.org/taxpub"><tp:treatment-meta><kwd-group><label>Taxon classification</label><kwd><named-content xmlns:xlink="http://www.w3.org/1999/xlink" content-type="kingdom">Animalia</named-content></kwd><kwd><named-content xmlns:xlink="http://www.w3.org/1999/xlink" content-type="order">Coleoptera</named-content></kwd><kwd><named-content xmlns:xlink="http://www.w3.org/1999/xlink" content-type="family">Geotrupidae</named-content></kwd></kwd-group><mixed-citation publication-type="journal"><person-group><name><surname>Li</surname><given-names>Chun-Lin</given-names></name><name><surname>Krikken</surname><given-names>Jan</given-names></name><name><surname>Wang</surname><given-names>Chuan-Chan</given-names></name></person-group><article-title>Review of the genus <italic><tp:taxon-name><tp:taxon-name-part taxon-name-part-type="genus" reg="Bolbochromus">Bolbochromus</tp:taxon-name-part></tp:taxon-name></italic> (<tp:taxon-name><tp:taxon-name-part taxon-name-part-type="order">Coleoptera</tp:taxon-name-part></tp:taxon-name>, <tp:taxon-name><tp:taxon-name-part taxon-name-part-type="superfamily">Scarabaeoidea</tp:taxon-name-part></tp:taxon-name>, <tp:taxon-name><tp:taxon-name-part taxon-name-part-type="family">Geotrupidae</tp:taxon-name-part></tp:taxon-name>, <tp:taxon-name><tp:taxon-name-part taxon-name-part-type="subfamily">Bolboceratinae</tp:taxon-name-part></tp:taxon-name>) in the Philippines</article-title><source>Zookeys</source><day>07</day><month>5</month><year>2019</year><volume>842</volume><fpage>135</fpage><lpage>152</lpage><pub-id pub-id-type="doi">10.3897/zookeys.842.32315</pub-id></mixed-citation></tp:treatment-meta><tp:nomenclature><tp:taxon-name><tp:taxon-name-part taxon-name-part-type="genus" reg="Bolbochromus">Bolbochromus</tp:taxon-name-part> (<tp:taxon-name-part taxon-name-part-type="subgenus" reg="Bolbochromus">Bolbochromus</tp:taxon-name-part>) <tp:taxon-name-part taxon-name-part-type="species" reg="mindanaicus">mindanaicus</tp:taxon-name-part></tp:taxon-name><tp:taxon-authority>Krikken &amp; Li, 2013</tp:taxon-authority><xref ref-type="fig" rid="F2">Figs 9</xref><xref ref-type="fig" rid="F2">, 10</xref><xref ref-type="fig" rid="F4">, 17</xref><xref ref-type="fig" rid="F5">, 23</xref></tp:nomenclature><tp:treatment-sec sec-type="material" id="SECID0E6MAG"><title>Further material examined.</title><p>PHILIPPINES: Mindanao, Sultan Kudarat Province, Culumbio, Dataksaub, Tampakan, Datal-Biaw, VIII.2015, H Cahilo (1 female at CCLI);</p></tp:treatment-sec><tp:treatment-sec sec-type="diagnosis" id="SECID0EENAG"><title>Diagnosis.</title><p>A small <italic><tp:taxon-name><tp:taxon-name-part taxon-name-part-type="genus" reg="Bolbochromus">Bolbochromus</tp:taxon-name-part></tp:taxon-name></italic> species that can be separated from other congeners by the following combination of characters: body length 6.0–7.0 mm; dorsum black, pronotum with yellowish brown markings along lateral sides as well as midline or sometimes becoming entirely yellowish brown as in the individual shown in Figs <xref ref-type="fig" rid="F2">9</xref>, <xref ref-type="fig" rid="F2">10</xref>, <xref ref-type="fig" rid="F4">17</xref>; each elytron with three markings, two along suture and one close to umbone, size of markings varied; eyes small, canthus wide and simple; anterior margin of clypeus beaded with a small convexity at middle and two at side, frons with a small convexity at middle of base, tip bilobed, frons overall coarsely punctate (Fig. <xref ref-type="fig" rid="F5">23</xref>); clypeofrontal suture visible; coarse punctures concentrated on disc of both sides of pronotal midline, punctate midline distinctly indented, punctures coarse; anterior side of pronotum behind head smoothly declivous, coarse punctures concentrated on anterior face and sides of pronotum; scutellum sparsely punctate, punctures small; each elytron with 7 coarsely punctate striae between suture and humeral umbone, stria 2 interrupted by stria 1 not reaching base, stria 5 terminated in length subequal to stria 2; intervals 1, 3 and 4 more convex and wider than others, interval 2 less convex than others; parameres elongate, tips rounded, equal in length of basal pieces; median lobe distinctly sclerotized, without protruding sclerite.</p></tp:treatment-sec><tp:treatment-sec sec-type="distribution" id="SECID0EBOAG"><title>Distribution.</title><p>Mindanao island, southern Philippines (Fig. <xref ref-type="fig" rid="F8">39</xref>).</p></tp:treatment-sec><tp:treatment-sec sec-type="remarks" id="SECID0ELOAG"><title>Remarks.</title><p>The pronotal marking pattern of this species greatly varied where the black portion might be entirely replaced by a yellowish-brown color. On the other hand, elytral markings are variable in size. <italic><tp:taxon-name><tp:taxon-name-part taxon-name-part-type="genus" reg="Bolbochromus">Bolbochromus</tp:taxon-name-part><tp:taxon-name-part taxon-name-part-type="species" reg="mindanaicus">mindanaicus</tp:taxon-name-part></tp:taxon-name></italic> is widely distributed throughout Mindanao and neighboring islands (e.g. Jolo island roughly 110 km southwest of Mindanao).</p><fig id="F6" position="float" orientation="portrait"><label>Figures 25–32.</label><caption><p>Male genitalia of <italic><tp:taxon-name><tp:taxon-name-part taxon-name-part-type="genus" reg="Bolbochromus">Bolbochromus</tp:taxon-name-part></tp:taxon-name></italic> spp. (<bold>25, 27, 29, 31</bold>, dorsal view; <bold>26, 28, 30, 32</bold>, lateral view) <bold>25–26</bold><tp:taxon-name><tp:taxon-name-part taxon-name-part-type="genus" reg="Bolbochromus">B.</tp:taxon-name-part> (<tp:taxon-name-part taxon-name-part-type="subgenus" reg="Metabolbochromus">Metabolbochromus</tp:taxon-name-part>) <tp:taxon-name-part taxon-name-part-type="species" reg="catenatus">catenatus</tp:taxon-name-part></tp:taxon-name><bold>27–28</bold><tp:taxon-name><tp:taxon-name-part taxon-name-part-type="genus" reg="Bolbochromus">B.</tp:taxon-name-part> (<tp:taxon-name-part taxon-name-part-type="subgenus" reg="Bolbochromus">Bolbochromus</tp:taxon-name-part>) <tp:taxon-name-part taxon-name-part-type="species" reg="jengi">jengi</tp:taxon-name-part></tp:taxon-name> sp. n. <bold>29– 30</bold><tp:taxon-name><tp:taxon-name-part taxon-name-part-type="genus" reg="Bolbochromus">B.</tp:taxon-name-part> (<tp:taxon-name-part taxon-name-part-type="subgenus" reg="Bolbochromus">B.</tp:taxon-name-part>) <tp:taxon-name-part taxon-name-part-type="species" reg="luzonensis">luzonensis</tp:taxon-name-part></tp:taxon-name> sp. n. <bold>31–32</bold><tp:taxon-name><tp:taxon-name-part taxon-name-part-type="genus" reg="Bolbochromus">B.</tp:taxon-name-part> (<tp:taxon-name-part taxon-name-part-type="subgenus" reg="Bolbochromus">B.</tp:taxon-name-part>) <tp:taxon-name-part taxon-name-part-type="species" reg="setosifrons">setosifrons</tp:taxon-name-part></tp:taxon-name> sp. n. Scale bar: 0.5 mm.</p></caption><graphic xmlns:xlink="http://www.w3.org/1999/xlink" xlink:href="zookeys-842-135-g006.jpg" position="float" orientation="portrait" xlink:type="simple" id="oo_299169.jpg"/></fig></tp:treatment-sec><tp:treatment-sec><!--Section generated to contain objects referenced in tp:taxon-treatment.--><fig id="F2" position="float" orientation="portrait"><label>Figures 7–12.</label><caption><p>Left oblique view and lateral view of <italic><tp:taxon-name><tp:taxon-name-part taxon-name-part-type="genus" reg="Bolbochromus">Bolbochromus</tp:taxon-name-part></tp:taxon-name></italic> spp. <bold>7–8</bold><tp:taxon-name><tp:taxon-name-part taxon-name-part-type="genus" reg="Bolbochromus">B.</tp:taxon-name-part> (<tp:taxon-name-part taxon-name-part-type="subgenus" reg="Bolbochromus">B.</tp:taxon-name-part>) <tp:taxon-name-part taxon-name-part-type="species" reg="luzonensis">luzonensis</tp:taxon-name-part></tp:taxon-name>, sp. n., holotype male <bold>9–10</bold><tp:taxon-name><tp:taxon-name-part taxon-name-part-type="genus" reg="Bolbochromus">B.</tp:taxon-name-part> (<tp:taxon-name-part taxon-name-part-type="subgenus" reg="Bolbochromus">B.</tp:taxon-name-part>) <tp:taxon-name-part taxon-name-part-type="species" reg="mindanaicus">mindanaicus</tp:taxon-name-part></tp:taxon-name>, female <bold>11–12</bold><tp:taxon-name><tp:taxon-name-part taxon-name-part-type="genus" reg="Bolbochromus">B.</tp:taxon-name-part> (<tp:taxon-name-part taxon-name-part-type="subgenus" reg="Bolbochromus">B.</tp:taxon-name-part>) <tp:taxon-name-part taxon-name-part-type="species" reg="setosifrons">setosifrons</tp:taxon-name-part></tp:taxon-name> sp. n., holotype male.</p></caption><graphic xmlns:xlink="http://www.w3.org/1999/xlink" xlink:href="zookeys-842-135-g002.jpg" position="float" orientation="portrait" xlink:type="simple" id="oo_299165.jpg"/></fig><fig id="F4" position="float" orientation="portrait"><label>Figures 17–18.</label><caption><p>Left oblique view and lateral view of <italic><tp:taxon-name><tp:taxon-name-part taxon-name-part-type="genus" reg="Bolbochromus">Bolbochromus</tp:taxon-name-part></tp:taxon-name></italic> spp. <bold>17</bold><tp:taxon-name><tp:taxon-name-part taxon-name-part-type="genus" reg="Bolbochromus">B.</tp:taxon-name-part> (<tp:taxon-name-part taxon-name-part-type="subgenus" reg="Bolbochromus">Bolbochromus</tp:taxon-name-part>) <tp:taxon-name-part taxon-name-part-type="species" reg="mindanaicus">mindanaicus</tp:taxon-name-part></tp:taxon-name>, female <bold>18</bold><tp:taxon-name><tp:taxon-name-part taxon-name-part-type="genus" reg="Bolbochromus">B.</tp:taxon-name-part> (<tp:taxon-name-part taxon-name-part-type="subgenus" reg="Bolbochromus">B.</tp:taxon-name-part>) <tp:taxon-name-part taxon-name-part-type="species" reg="setosifrons">setosifrons</tp:taxon-name-part></tp:taxon-name> sp. n., holotype male.</p></caption><graphic xmlns:xlink="http://www.w3.org/1999/xlink" xlink:href="zookeys-842-135-g004.jpg" position="float" orientation="portrait" xlink:type="simple" id="oo_299167.jpg"/></fig><fig id="F5" position="float" orientation="portrait"><label>Figures 19–24.</label><caption><p>Head of <italic><tp:taxon-name><tp:taxon-name-part taxon-name-part-type="genus" reg="Bolbochromus">Bolbochromus</tp:taxon-name-part></tp:taxon-name></italic> spp. photographed by scanning electron microscope <bold>19</bold><tp:taxon-name><tp:taxon-name-part taxon-name-part-type="genus" reg="Bolbochromus">B.</tp:taxon-name-part> (<tp:taxon-name-part taxon-name-part-type="subgenus" reg="Metabolbochromus">Metabolbochromus</tp:taxon-name-part>) <tp:taxon-name-part taxon-name-part-type="species" reg="catenatus">catenatus</tp:taxon-name-part></tp:taxon-name>, male <bold>20</bold><tp:taxon-name><tp:taxon-name-part taxon-name-part-type="genus" reg="Bolbochromus">B.</tp:taxon-name-part> (<tp:taxon-name-part taxon-name-part-type="subgenus" reg="Metabolbochromus">Metabolbochromus</tp:taxon-name-part>) <tp:taxon-name-part taxon-name-part-type="species" reg="catenatus">catenatus</tp:taxon-name-part></tp:taxon-name>, female <bold>21</bold><tp:taxon-name><tp:taxon-name-part taxon-name-part-type="genus" reg="Bolbochromus">B.</tp:taxon-name-part> (<tp:taxon-name-part taxon-name-part-type="subgenus" reg="Bolbochromus">Bolbochromus</tp:taxon-name-part>) <tp:taxon-name-part taxon-name-part-type="species" reg="jengi">jengi</tp:taxon-name-part></tp:taxon-name>, male <bold>22</bold><tp:taxon-name><tp:taxon-name-part taxon-name-part-type="genus" reg="Bolbochromus">B.</tp:taxon-name-part> (<tp:taxon-name-part taxon-name-part-type="subgenus" reg="Bolbochromus">B.</tp:taxon-name-part>) <tp:taxon-name-part taxon-name-part-type="species" reg="luzonensis">luzonensis</tp:taxon-name-part></tp:taxon-name> sp. n., male <bold>23</bold><tp:taxon-name><tp:taxon-name-part taxon-name-part-type="genus" reg="Bolbochromus">B.</tp:taxon-name-part> (<tp:taxon-name-part taxon-name-part-type="subgenus" reg="Bolbochromus">B.</tp:taxon-name-part>) <tp:taxon-name-part taxon-name-part-type="species" reg="mindanaicus">mindanaicus</tp:taxon-name-part></tp:taxon-name>, female <bold>24</bold><tp:taxon-name><tp:taxon-name-part taxon-name-part-type="genus" reg="Bolbochromus">B.</tp:taxon-name-part> (<tp:taxon-name-part taxon-name-part-type="subgenus" reg="Bolbochromus">B.</tp:taxon-name-part>) <tp:taxon-name-part taxon-name-part-type="species" reg="setosifrons">setosifrons</tp:taxon-name-part></tp:taxon-name> sp. n., holotype male. Scale bar: 1 mm</p></caption><graphic xmlns:xlink="http://www.w3.org/1999/xlink" xlink:href="zookeys-842-135-g005.jpg" position="float" orientation="portrait" xlink:type="simple" id="oo_299168.jpg"/></fig><fig id="F8" position="float" orientation="portrait"><label>Figure 39.</label><caption><p>Distribution map of the Philippine <italic><tp:taxon-name><tp:taxon-name-part taxon-name-part-type="genus" reg="Bolbochromus">Bolbochromus</tp:taxon-name-part></tp:taxon-name></italic> species.</p></caption><graphic xmlns:xlink="http://www.w3.org/1999/xlink" xlink:href="zookeys-842-135-g008.jpg" position="float" orientation="portrait" xlink:type="simple" id="oo_299171.jpg"/></fig></tp:treatment-sec></tp:taxon-treatment>
