# Supplementary material for: Review of the genus Bolbochromus (Coleoptera, Scarabaeoidea, Geotrupidae, Bolboceratinae) in the Philippines
Source: Zookeys. 2019 May 7;842:135–52. doi: 10.3897/zookeys.842.32315 (PMC6517364; doi:10.3897/zookeys.842.32315)
Supplement: XML Treatment for Bolbochromus (Bolbochromus) setosifrons [file zookeys.842.32315-treatment6.xml]

<!DOCTYPE tp:taxon-treatment
  PUBLIC "-//TaxonX//DTD Taxonomic Treatment Publishing DTD v0 20100105//EN" "tax-treatment-NSO.dtd">
<tp:taxon-treatment xmlns:tp="http://www.plazi.org/taxpub"><tp:treatment-meta><kwd-group><label>Taxon classification</label><kwd><named-content xmlns:xlink="http://www.w3.org/1999/xlink" content-type="kingdom">Animalia</named-content></kwd><kwd><named-content xmlns:xlink="http://www.w3.org/1999/xlink" content-type="order">Coleoptera</named-content></kwd><kwd><named-content xmlns:xlink="http://www.w3.org/1999/xlink" content-type="family">Geotrupidae</named-content></kwd></kwd-group><mixed-citation publication-type="journal"><person-group><name><surname>Li</surname><given-names>Chun-Lin</given-names></name><name><surname>Krikken</surname><given-names>Jan</given-names></name><name><surname>Wang</surname><given-names>Chuan-Chan</given-names></name></person-group><article-title>Review of the genus <italic><tp:taxon-name><tp:taxon-name-part taxon-name-part-type="genus" reg="Bolbochromus">Bolbochromus</tp:taxon-name-part></tp:taxon-name></italic> (<tp:taxon-name><tp:taxon-name-part taxon-name-part-type="order">Coleoptera</tp:taxon-name-part></tp:taxon-name>, <tp:taxon-name><tp:taxon-name-part taxon-name-part-type="superfamily">Scarabaeoidea</tp:taxon-name-part></tp:taxon-name>, <tp:taxon-name><tp:taxon-name-part taxon-name-part-type="family">Geotrupidae</tp:taxon-name-part></tp:taxon-name>, <tp:taxon-name><tp:taxon-name-part taxon-name-part-type="subfamily">Bolboceratinae</tp:taxon-name-part></tp:taxon-name>) in the Philippines</article-title><source>Zookeys</source><day>07</day><month>5</month><year>2019</year><volume>842</volume><fpage>135</fpage><lpage>152</lpage><pub-id pub-id-type="doi">10.3897/zookeys.842.32315</pub-id></mixed-citation></tp:treatment-meta><tp:nomenclature><tp:taxon-name><tp:taxon-name-part taxon-name-part-type="genus" reg="Bolbochromus">Bolbochromus</tp:taxon-name-part> (<tp:taxon-name-part taxon-name-part-type="subgenus" reg="Bolbochromus">Bolbochromus</tp:taxon-name-part>) <tp:taxon-name-part taxon-name-part-type="species" reg="setosifrons">setosifrons</tp:taxon-name-part><object-id xmlns:xlink="http://www.w3.org/1999/xlink" content-type="zoobank" xlink:type="simple">http://zoobank.org/AAE5D53E-E27D-4035-A423-6EC5A268D22E</object-id></tp:taxon-name><tp:taxon-authority>Li &amp; Wang</tp:taxon-authority><tp:taxon-status xmlns:xlink="http://www.w3.org/1999/xlink" xlink:type="simple">sp. n.</tp:taxon-status><xref ref-type="fig" rid="F2">Figs 11</xref><xref ref-type="fig" rid="F2">, 12</xref><xref ref-type="fig" rid="F4">, 18</xref><xref ref-type="fig" rid="F5">, 24</xref><xref ref-type="fig" rid="F6">, 31</xref><xref ref-type="fig" rid="F6">, 32</xref><xref ref-type="fig" rid="F7">, 37</xref><xref ref-type="fig" rid="F7">, 38</xref></tp:nomenclature><tp:treatment-sec sec-type="material" id="SECID0E6TAG"><title>Material examined.</title><p><bold>Holotype male.</bold> The holotype is glued at a card and with the following information on the label: Philippines: Leyte Is., Leyte Province, Ormoc City, Danao Lake, near stream, 600–700m asl, <named-content xmlns:xlink="http://www.w3.org/1999/xlink" content-type="dwc:verbatimCoordinates" xlink:type="simple"><named-content content-type="geo-json" specific-use="{&#34;type&#34;:&#34;Point&#34;,&#34;coordinates&#34;:[124.703889,11.060556]}" id="NCID0EKUAG" xlink:type="simple">11°3'38"N, 124°42'14"E</named-content></named-content>, 9-11. III. 2017, by FITs, ML Jeng, H Cahilog. The holotype is deposited at the National Museum of Natural Science, Taichung, Taiwan (NMNS). Paratype: same data as the holotype (1 male at NMNS).</p></tp:treatment-sec><tp:treatment-sec sec-type="type locality" id="SECID0EPUAG"><title>Type locality.</title><p>Danao Lake (<named-content xmlns:xlink="http://www.w3.org/1999/xlink" content-type="dwc:verbatimCoordinates" xlink:type="simple"><named-content content-type="geo-json" specific-use="{&#34;type&#34;:&#34;Point&#34;,&#34;coordinates&#34;:[124.703889,11.060556]}" id="NCID0EYUAG" xlink:type="simple">11°3'38"N, 124°42'14"E</named-content></named-content>), Ormoc city, Leyte Province, Philippines.</p></tp:treatment-sec><tp:treatment-sec sec-type="description" id="SECID0E4UAG"><title>Description.</title><p><bold>Males</bold> (Figs <xref ref-type="fig" rid="F2">11</xref>, <xref ref-type="fig" rid="F2">12</xref>, <xref ref-type="fig" rid="F4">18</xref>). Body length 7.3–7.7 mm; greatest width 4.7–4.9 mm. Form ovate, sides subparallel. Dorsum blackish brown with labrum brownish orange, shiny, lateral sides and basal margin of pronotum brownish orange in unshaped form. Antennal clubs yellowish brown. <italic>Head</italic>: Labrum with anterior margin shallowly concave centrally, sides notched, surface coarsely, transversely rugose. Labrum and mandibles visible beyond clypeus when viewed dorsally. Clypeus subtrapezoidal (Fig. <xref ref-type="fig" rid="F4">18</xref>), anterior margin beaded with a small convexity at middle, protrusion at basal angle weakly developed, surface moderately punctate. Clypeofrontal suture moderately developed. Frons with a small conical convexity at middle of base, tip weakly bilobed, a long, robust seta located between eye and tubercle. Eye large, canthus narrow and simple. Length of antennal clubs shorter than antennal basal segments combined. <italic>Thorax</italic>: Anterior side of pronotum behind head smoothly declivous, midline shallowly indented along with fine punctures. Surface of pronotum with secondary punctures barely observed, large punctures in fossae and both sides of pronotum sparsely distributed, sides of midline and base of pronotum almost impunctate. Fovea vestigial. Scutellum with scattered secondary punctures, slightly longer than wide medially. <italic>Elytron</italic>: With 7 punctate striae between suture and humeral umbone, punctures fine, stria 2 interrupted by stria 1 not reaching base, stria 5 terminated in length subequal to stria 2; intervals 1, 3 and 4 more convex and wider than others, interval 2 less convex than others. <italic>Legs</italic>: Protibia with 9 distinct teeth on outer margin, apical 2 teeth protruding, tip of apical tooth sharp and curved outwardly; metatibia with dorsal apical spur reaching to tip of metatarsomere 2. <italic>Male genitalia</italic>: Parameres elongate, half as long as basal piece, outer margins well sclerotized; surface sparsely finely punctate (Figs <xref ref-type="fig" rid="F6">31</xref>, <xref ref-type="fig" rid="F6">32</xref>). Median lobe trilobite, apex of dorsal sclerite notched; lateral sclerites elongate, longer than dorsal sclerite; apices of dorsal and lateral sclerites tufted with robust, short setae (Figs <xref ref-type="fig" rid="F7">37</xref>, <xref ref-type="fig" rid="F7">38</xref>); supporting sclerites well developed. Internal sac invisible. Temones long, swollen and strongly sclerotized at apical one-fourth. Basal piece with apical portion asymmetrical, surface glabrous.</p></tp:treatment-sec><tp:treatment-sec sec-type="Female" id="SECID0EPWAG"><title>Female.</title><p>Unknown.</p></tp:treatment-sec><tp:treatment-sec sec-type="diagnosis" id="SECID0EUWAG"><title>Diagnosis.</title><p><italic><tp:taxon-name><tp:taxon-name-part taxon-name-part-type="genus" reg="Bolbochromus">Bolbochromus</tp:taxon-name-part><tp:taxon-name-part taxon-name-part-type="species" reg="setosifrons">setosifrons</tp:taxon-name-part></tp:taxon-name></italic> sp. n. can be separated from other known <italic><tp:taxon-name><tp:taxon-name-part taxon-name-part-type="genus" reg="Bolbochromus">Bolbochromus</tp:taxon-name-part></tp:taxon-name></italic> species in the Philippines based on the following combination of characters: eyes larger with narrow canthus; each side of frontal tubercle with a long, robust seta; pronotal midline shallowly indented; punctures on surface of pronotum and elytra fine; apex of genital median lobe tufted with robust, densely short setae.</p></tp:treatment-sec><tp:treatment-sec sec-type="distribution" id="SECID0EMXAG"><title>Distribution.</title><p>Leyte Island, central Philippines (Fig. <xref ref-type="fig" rid="F8">39</xref>).</p></tp:treatment-sec><tp:treatment-sec sec-type="etymology" id="SECID0EWXAG"><title>Etymology.</title><p>The species epithet is a combination of two Latin words: <italic>setosus</italic> (setose) and <italic>frons</italic> (frons). It is named after the long, robust setae which are located on the frons of specimens.</p></tp:treatment-sec><tp:treatment-sec sec-type="remarks" id="SECID0EAYAG"><title>Remarks.</title><p><italic><tp:taxon-name><tp:taxon-name-part taxon-name-part-type="genus" reg="Bolbochromus">Bolbochromus</tp:taxon-name-part><tp:taxon-name-part taxon-name-part-type="species" reg="setosifrons">setosifrons</tp:taxon-name-part></tp:taxon-name></italic> sp. n. is the first species of the genus recorded from Leyte island and its distinct morphological features (e.g. larger eyes, overall small dorsal punctures and shallow pronotal midline etc.) separate it from other Philippine species.</p><fig id="F7" position="float" orientation="portrait"><label>Figures 33–38.</label><caption><p>Male genitalia of <italic><tp:taxon-name><tp:taxon-name-part taxon-name-part-type="genus" reg="Bolbochromus">Bolbochromus</tp:taxon-name-part></tp:taxon-name></italic> spp. in lateral view <bold>33</bold><tp:taxon-name><tp:taxon-name-part taxon-name-part-type="genus" reg="Bolbochromus">B.</tp:taxon-name-part> (<tp:taxon-name-part taxon-name-part-type="subgenus" reg="Metabolbochromus">Metabolbochromus</tp:taxon-name-part>) <tp:taxon-name-part taxon-name-part-type="species" reg="catenatus">catenatus</tp:taxon-name-part></tp:taxon-name><bold>34</bold><tp:taxon-name><tp:taxon-name-part taxon-name-part-type="genus" reg="Bolbochromus">B.</tp:taxon-name-part> (<tp:taxon-name-part taxon-name-part-type="subgenus" reg="Bolbochromus">Bolbochromus</tp:taxon-name-part>) <tp:taxon-name-part taxon-name-part-type="species" reg="jengi">jengi</tp:taxon-name-part></tp:taxon-name> sp. n. <bold>35–36</bold><tp:taxon-name><tp:taxon-name-part taxon-name-part-type="genus" reg="Bolbochromus">B.</tp:taxon-name-part> (<tp:taxon-name-part taxon-name-part-type="subgenus" reg="Bolbochromus">B.</tp:taxon-name-part>) <tp:taxon-name-part taxon-name-part-type="species" reg="luzonensis">luzonensis</tp:taxon-name-part></tp:taxon-name> sp. n. <bold>36</bold> tip of median lobe <bold>37– 38</bold><tp:taxon-name><tp:taxon-name-part taxon-name-part-type="genus" reg="Bolbochromus">B.</tp:taxon-name-part> (<tp:taxon-name-part taxon-name-part-type="subgenus" reg="Bolbochromus">B.</tp:taxon-name-part>) <tp:taxon-name-part taxon-name-part-type="species" reg="setosifrons">setosifrons</tp:taxon-name-part></tp:taxon-name> sp. n. <bold>38</bold> tip of parameres. Scale bar: 0.5 mm.</p></caption><graphic xmlns:xlink="http://www.w3.org/1999/xlink" xlink:href="zookeys-842-135-g007.jpg" position="float" orientation="portrait" xlink:type="simple" id="oo_299170.jpg"/></fig><fig id="F8" position="float" orientation="portrait"><label>Figure 39.</label><caption><p>Distribution map of the Philippine <italic><tp:taxon-name><tp:taxon-name-part taxon-name-part-type="genus" reg="Bolbochromus">Bolbochromus</tp:taxon-name-part></tp:taxon-name></italic> species.</p></caption><graphic xmlns:xlink="http://www.w3.org/1999/xlink" xlink:href="zookeys-842-135-g008.jpg" position="float" orientation="portrait" xlink:type="simple" id="oo_299171.jpg"/></fig></tp:treatment-sec><tp:treatment-sec><!--Section generated to contain objects referenced in tp:taxon-treatment.--><fig id="F2" position="float" orientation="portrait"><label>Figures 7–12.</label><caption><p>Left oblique view and lateral view of <italic><tp:taxon-name><tp:taxon-name-part taxon-name-part-type="genus" reg="Bolbochromus">Bolbochromus</tp:taxon-name-part></tp:taxon-name></italic> spp. <bold>7–8</bold><tp:taxon-name><tp:taxon-name-part taxon-name-part-type="genus" reg="Bolbochromus">B.</tp:taxon-name-part> (<tp:taxon-name-part taxon-name-part-type="subgenus" reg="Bolbochromus">B.</tp:taxon-name-part>) <tp:taxon-name-part taxon-name-part-type="species" reg="luzonensis">luzonensis</tp:taxon-name-part></tp:taxon-name>, sp. n., holotype male <bold>9–10</bold><tp:taxon-name><tp:taxon-name-part taxon-name-part-type="genus" reg="Bolbochromus">B.</tp:taxon-name-part> (<tp:taxon-name-part taxon-name-part-type="subgenus" reg="Bolbochromus">B.</tp:taxon-name-part>) <tp:taxon-name-part taxon-name-part-type="species" reg="mindanaicus">mindanaicus</tp:taxon-name-part></tp:taxon-name>, female <bold>11–12</bold><tp:taxon-name><tp:taxon-name-part taxon-name-part-type="genus" reg="Bolbochromus">B.</tp:taxon-name-part> (<tp:taxon-name-part taxon-name-part-type="subgenus" reg="Bolbochromus">B.</tp:taxon-name-part>) <tp:taxon-name-part taxon-name-part-type="species" reg="setosifrons">setosifrons</tp:taxon-name-part></tp:taxon-name> sp. n., holotype male.</p></caption><graphic xmlns:xlink="http://www.w3.org/1999/xlink" xlink:href="zookeys-842-135-g002.jpg" position="float" orientation="portrait" xlink:type="simple" id="oo_299165.jpg"/></fig><fig id="F4" position="float" orientation="portrait"><label>Figures 17–18.</label><caption><p>Left oblique view and lateral view of <italic><tp:taxon-name><tp:taxon-name-part taxon-name-part-type="genus" reg="Bolbochromus">Bolbochromus</tp:taxon-name-part></tp:taxon-name></italic> spp. <bold>17</bold><tp:taxon-name><tp:taxon-name-part taxon-name-part-type="genus" reg="Bolbochromus">B.</tp:taxon-name-part> (<tp:taxon-name-part taxon-name-part-type="subgenus" reg="Bolbochromus">Bolbochromus</tp:taxon-name-part>) <tp:taxon-name-part taxon-name-part-type="species" reg="mindanaicus">mindanaicus</tp:taxon-name-part></tp:taxon-name>, female <bold>18</bold><tp:taxon-name><tp:taxon-name-part taxon-name-part-type="genus" reg="Bolbochromus">B.</tp:taxon-name-part> (<tp:taxon-name-part taxon-name-part-type="subgenus" reg="Bolbochromus">B.</tp:taxon-name-part>) <tp:taxon-name-part taxon-name-part-type="species" reg="setosifrons">setosifrons</tp:taxon-name-part></tp:taxon-name> sp. n., holotype male.</p></caption><graphic xmlns:xlink="http://www.w3.org/1999/xlink" xlink:href="zookeys-842-135-g004.jpg" position="float" orientation="portrait" xlink:type="simple" id="oo_299167.jpg"/></fig><fig id="F5" position="float" orientation="portrait"><label>Figures 19–24.</label><caption><p>Head of <italic><tp:taxon-name><tp:taxon-name-part taxon-name-part-type="genus" reg="Bolbochromus">Bolbochromus</tp:taxon-name-part></tp:taxon-name></italic> spp. photographed by scanning electron microscope <bold>19</bold><tp:taxon-name><tp:taxon-name-part taxon-name-part-type="genus" reg="Bolbochromus">B.</tp:taxon-name-part> (<tp:taxon-name-part taxon-name-part-type="subgenus" reg="Metabolbochromus">Metabolbochromus</tp:taxon-name-part>) <tp:taxon-name-part taxon-name-part-type="species" reg="catenatus">catenatus</tp:taxon-name-part></tp:taxon-name>, male <bold>20</bold><tp:taxon-name><tp:taxon-name-part taxon-name-part-type="genus" reg="Bolbochromus">B.</tp:taxon-name-part> (<tp:taxon-name-part taxon-name-part-type="subgenus" reg="Metabolbochromus">Metabolbochromus</tp:taxon-name-part>) <tp:taxon-name-part taxon-name-part-type="species" reg="catenatus">catenatus</tp:taxon-name-part></tp:taxon-name>, female <bold>21</bold><tp:taxon-name><tp:taxon-name-part taxon-name-part-type="genus" reg="Bolbochromus">B.</tp:taxon-name-part> (<tp:taxon-name-part taxon-name-part-type="subgenus" reg="Bolbochromus">Bolbochromus</tp:taxon-name-part>) <tp:taxon-name-part taxon-name-part-type="species" reg="jengi">jengi</tp:taxon-name-part></tp:taxon-name>, male <bold>22</bold><tp:taxon-name><tp:taxon-name-part taxon-name-part-type="genus" reg="Bolbochromus">B.</tp:taxon-name-part> (<tp:taxon-name-part taxon-name-part-type="subgenus" reg="Bolbochromus">B.</tp:taxon-name-part>) <tp:taxon-name-part taxon-name-part-type="species" reg="luzonensis">luzonensis</tp:taxon-name-part></tp:taxon-name> sp. n., male <bold>23</bold><tp:taxon-name><tp:taxon-name-part taxon-name-part-type="genus" reg="Bolbochromus">B.</tp:taxon-name-part> (<tp:taxon-name-part taxon-name-part-type="subgenus" reg="Bolbochromus">B.</tp:taxon-name-part>) <tp:taxon-name-part taxon-name-part-type="species" reg="mindanaicus">mindanaicus</tp:taxon-name-part></tp:taxon-name>, female <bold>24</bold><tp:taxon-name><tp:taxon-name-part taxon-name-part-type="genus" reg="Bolbochromus">B.</tp:taxon-name-part> (<tp:taxon-name-part taxon-name-part-type="subgenus" reg="Bolbochromus">B.</tp:taxon-name-part>) <tp:taxon-name-part taxon-name-part-type="species" reg="setosifrons">setosifrons</tp:taxon-name-part></tp:taxon-name> sp. n., holotype male. Scale bar: 1 mm</p></caption><graphic xmlns:xlink="http://www.w3.org/1999/xlink" xlink:href="zookeys-842-135-g005.jpg" position="float" orientation="portrait" xlink:type="simple" id="oo_299168.jpg"/></fig><fig id="F6" position="float" orientation="portrait"><label>Figures 25–32.</label><caption><p>Male genitalia of <italic><tp:taxon-name><tp:taxon-name-part taxon-name-part-type="genus" reg="Bolbochromus">Bolbochromus</tp:taxon-name-part></tp:taxon-name></italic> spp. (<bold>25, 27, 29, 31</bold>, dorsal view; <bold>26, 28, 30, 32</bold>, lateral view) <bold>25–26</bold><tp:taxon-name><tp:taxon-name-part taxon-name-part-type="genus" reg="Bolbochromus">B.</tp:taxon-name-part> (<tp:taxon-name-part taxon-name-part-type="subgenus" reg="Metabolbochromus">Metabolbochromus</tp:taxon-name-part>) <tp:taxon-name-part taxon-name-part-type="species" reg="catenatus">catenatus</tp:taxon-name-part></tp:taxon-name><bold>27–28</bold><tp:taxon-name><tp:taxon-name-part taxon-name-part-type="genus" reg="Bolbochromus">B.</tp:taxon-name-part> (<tp:taxon-name-part taxon-name-part-type="subgenus" reg="Bolbochromus">Bolbochromus</tp:taxon-name-part>) <tp:taxon-name-part taxon-name-part-type="species" reg="jengi">jengi</tp:taxon-name-part></tp:taxon-name> sp. n. <bold>29– 30</bold><tp:taxon-name><tp:taxon-name-part taxon-name-part-type="genus" reg="Bolbochromus">B.</tp:taxon-name-part> (<tp:taxon-name-part taxon-name-part-type="subgenus" reg="Bolbochromus">B.</tp:taxon-name-part>) <tp:taxon-name-part taxon-name-part-type="species" reg="luzonensis">luzonensis</tp:taxon-name-part></tp:taxon-name> sp. n. <bold>31–32</bold><tp:taxon-name><tp:taxon-name-part taxon-name-part-type="genus" reg="Bolbochromus">B.</tp:taxon-name-part> (<tp:taxon-name-part taxon-name-part-type="subgenus" reg="Bolbochromus">B.</tp:taxon-name-part>) <tp:taxon-name-part taxon-name-part-type="species" reg="setosifrons">setosifrons</tp:taxon-name-part></tp:taxon-name> sp. n. Scale bar: 0.5 mm.</p></caption><graphic xmlns:xlink="http://www.w3.org/1999/xlink" xlink:href="zookeys-842-135-g006.jpg" position="float" orientation="portrait" xlink:type="simple" id="oo_299169.jpg"/></fig></tp:treatment-sec></tp:taxon-treatment>
